# Supplementary material for: Demystifying DPP III Catalyzed Peptide Hydrolysis—Computational Study of the Complete Catalytic Cycle of Human DPP III Catalyzed Tynorphin Hydrolysis
Source: Int J Mol Sci. 2022 Feb 6;23(3):1858. doi: 10.3390/ijms23031858 (PMC8836397; doi:10.3390/ijms23031858)
Supplement: Supplementary file 1 [file ijms-23-01858-s001.zip]

Archive with 1 entries (1 files):
- ijms-1554646-supplementary.pdf
